# Supplementary material for: Transmembrane tumor necrosis factor alpha attenuates pressure-overload cardiac hypertrophy via tumor necrosis factor receptor 2
Source: PLoS Biol. 2020 Dec 3;18(12):e3000967. doi: 10.1371/journal.pbio.3000967 (PMC7714153; doi:10.1371/journal.pbio.3000967)
Supplement: S1 Data — (XLSX) [file pbio.3000967.s012.xlsx]

## Sheet: Figure 1A
Heart-to-body weight ratio (mg/g)
	Sham			TAC
	WT	TNFR1-/-	TNFR2-/-	WT	TNFR1-/-	TNFR2-/-
	4.19	4.2	4.25	5.42	4.83	6.19
	4.58	4.54	4.62	5.37	4.6	6.39
	4.49	4.62	4.69	5.07	5.16	6.86
	4.52	4.28	4.53	5.92	4.98	6.29
	4.7	4.44	4.74	5.6	4.86	6.76
	4.66	4.51	4.37	5.56	4.7	6.88
Mean	4.52333	4.43167	4.53333	5.49	4.855	6.56167
STD deviation	0.181842	0.161297	0.190648	0.281993	0.199173	0.306947
SEM	0.0742369	0.0658492	0.0778317	0.115123	0.0813122	0.125311

## Sheet: Figure 1B
Quantitative data of myocyte area
	Sham			TAC
	WT	TNFR1-/-	TNFR2-/-	WT	TNFR1-/-	TNFR2-/-
	97.3468	121.468	95.0106	250.017	189.849	298.09
	123.739	124.548	138.54	237.029	189.873	318.749
	132.327	98.0948	141.091	224.012	179.012	317.185
	117.964	109.189	107.05	241.988	182.007	227.857
	128.169	105.186	112.553	231.758	193.996	249.438
	113.347	112.933	98.0474	253.175	210.878	312.011
Mean	118.815	111.903	115.382	239.663	190.936	287.221
STD deviation	12.5364	9.95592	19.9507	11.0415	11.2363	38.926
SEM	5.11797	4.06449	8.14485	4.50767	4.5872	15.8915

## Sheet: Figure 1C
Quantitative RT-PCR analysis of ANP
	Sham			TAC
	WT	TNFR1-/-	TNFR2-/-	WT	TNFR1-/-	TNFR2-/-
	0.924963	1.0068	1.05935	2.72135	0.191247	4.65232
	0.930099	0.592544	1.08963	2.38497	1.7531	3.30072
	0.998035	0.346562	0.812399	2.26063	1.3556	3.21647
	0.965703	1.78467	0.948405		0.792347	5.93493
					1.45287
Mean	0.9547	0.932645	0.977446	2.45565	1.10903	4.27611
STD deviation	0.0341002	0.629977	0.125668	0.238355	0.619771	1.28678
SEM	0.0170501	0.314988	0.0628342	0.137614	0.27717	0.643391

## Sheet: Figure 1D
Quantitative RT-PCR analysis of BNP
	Sham			TAC
	WT	TNFR1-/-	TNFR2-/-	WT	TNFR1-/-	TNFR2-/-
	1.15547	1.00454	1.02862	1.56991	0.809804	3.84257
	1.01468	0.573051	1.06852	1.80205	0.874182	2.70693
	0.992197	1.06588	0.657335	2.20394	0.915096	3.33874
	1.1593	0.353553	0.774354	1.31408	0.97054	3.26912
	0.741513	0.747021	1.0137
Mean	1.01263	0.74881	0.908504	1.72249	0.892406	3.28934
STD deviation	0.170177	0.297093	0.181782	0.377801	0.0677618	0.4648
SEM	0.0761056	0.132864	0.0812955	0.1889	0.0338809	0.2324

## Sheet: Figure 1E
Ejection fraction
	Sham			TAC
	WT	TNFR1-/-	TNFR2-/-	WT	TNFR1-/-	TNFR2-/-
	78.1509	65.4171	71.0846	59.3406	62.0067	52.0939
	66.1399	60.9436	67.5992	60.2855	70.3486	42.0309
	64.4967	66.1381	63.0095	60.2705	68.6961	54.2544
	73.253	71.3117	70.9021	62.2258	68.8599	46.8547
	72.675	71.4865	65.2083	58.0883	64.8825	46.4818
	61.0578	67.4493	62.308	51.9879	66.9684	48.4789
Mean	69.2956	67.1244	66.6853	58.6998	66.9604	48.3658
STD deviation	6.4241	3.9688	3.8164	3.55663	3.06456	4.34858
SEM	2.62263	1.62026	1.55804	1.45199	1.2511	1.7753

## Sheet: Figure 1F
LV +dP/dt
	Sham			TAC
	WT	TNFR1-/-	TNFR2-/-	WT	TNFR1-/-	TNFR2-/-
	9160.6	9774.74	9233.1	5577.75	6680.78	3838.64
	9787.4	9242.9	9182.4	6133.16	8647.28	4014.09
	9527.5	10063.7	9452.8	5354.46	6386.22	3034.42
	10849.5	10453.3	10984.1	5469.95	6840.57	3291.93
	10474.2	9433.45	9154.2	5956.98	8060.07	4624.25
	9433.23	9211.03	9394.05	6150.99	7312.54	3308.92
Mean	9872.07	9696.53	9566.78	5773.88	7321.24	3685.38
STD deviation	654.611	494.851	704.422	349.735	874.051	588.777
SEM	267.244	202.022	287.579	142.779	356.83	240.367
LV –dP/dt
	Sham			TAC
	WT	TNFR1-/-	TNFR2-/-	WT	TNFR1-/-	TNFR2-/-
	-7292.6	-6172.87	-6047.55	-4653.67	-5703.24	-3211.33
	-6773.65	-6773.7	-6754	-3674.22	-4875.62	-2800.55
	-6458.65	-6515.42	-6517.1	-3940.83	-4665.72	-3400.33
	-6937.28	-7589.15	-6232.07	-4003.15	-4825.06	-2077.14
	-7418.06	-7040.19	-7319.06	-3652.25	-5057.86	-3207.57
	-6935.13	-6012.6	-6658.44	-3677.11	-5497.31	-2154.35
Mean	-6969.23	-6683.99	-6588.04	-3933.54	-5104.14	-2808.54
STD deviation	348.466	582.18	445.144	383.566	409.381	571.779
SEM	142.261	237.674	181.729	156.59	167.129	233.428

## Sheet: Figure 1G
Quantitative RT-PCR analysis of IL-1β
	Sham			TAC
	WT	TNFR1-/-	TNFR2-/-	WT	TNFR1-/-	TNFR2-/-
	1	0.58	0.7	2.61	1.54	4.12
	0.75	0.43	1.24	3.52	1.18	3.6
	0.62	0.61	0.58	2.47	1.33	5.41
	0.82	0.66	0.87	2.95	1.8	5.31
	1.01	0.13	0.42	1.15	1.14	3.87
Mean	0.84	0.482	0.762	2.54	1.398	4.462
STD deviation	0.166883	0.214639	0.313879	0.876128	0.27408	0.840875
SEM	0.0746324	0.0959896	0.140371	0.391816	0.122572	0.376051

## Sheet: Figure 1H
Quantitative RT-PCR analysis of IL-6
	Sham			TAC
	WT	TNFR1-/-	TNFR2-/-	WT	TNFR1-/-	TNFR2-/-
	1	2.05	1.05	4.11	1.56	8.42
	0.99	0.78	1.15	3.26	0.97	6.12
	1.02	0.67	1.99	4.58	1.99	5.41
	0.99
Mean	1	1.16667	1.39667	3.98333	1.50667	6.65
STD deviation	0.0141421	0.766964	0.516269	0.669054	0.512087	1.57344
SEM	0.00707107	0.442807	0.298068	0.386279	0.295654	0.908424

## Sheet: Figure 1I
Quantitative RT-PCR analysis of IL-10
	Sham			TAC
	WT	TNFR1-/-	TNFR2-/-	WT	TNFR1-/-	TNFR2-/-
	1	0.7	1.24	2.4	2.1	1.54
	1.06	1.52	0.7	1.61	2.2	1.19
	1.18	1.2	1.1	2.09	1.55	1.53
	0.72	0.87	0.86	2.87	2.28	1.42
	0.98	0.61	0.96	1.39	1.29	1.28
Mean	0.988	0.98	0.972	2.072	1.884	1.392
STD deviation	0.168879	0.37663	0.209093	0.596506	0.438098	0.154175
SEM	0.0755248	0.168434	0.0935094	0.266766	0.195923	0.0689493

## Sheet: Figure 2A
Relative protein level of TNFR1
	Sham			TAC
	WT	TNFR1-/-	TNFR2-/-	WT	TNFR1-/-	TNFR2-/-
	1	undetectable (UD)	1.81	2.63	UD	3.63
	0.89	UD	0.53	2.76	UD	3.82
	1.2	UD	0.9	2.53	UD	3.42
Mean	1.03		1.08	2.64		3.62333
STD deviation	0.157162		0.658711	0.115326		0.200083
SEM	0.0907377		0.380307	0.0665833		0.115518
Relative protein level of TNFR2
	Sham			TAC
	WT	TNFR1-/-	TNFR2-/-	WT	TNFR1-/-	TNFR2-/-
	1	1.07	UD	2.58	4.77	UD
	0.8	1.51	UD	3.14	5.25	UD
	1.21	0.7	UD	2.09	4.25	UD
Mean	1.00333	1.09333		2.60333	4.75667
STD deviation	0.20502	0.405504		0.525389	0.500133
SEM	0.118369	0.234118		0.303333	0.288752

[truncated: 93 more sheets: Figure 2B, Figure 2C, Figure 2E, Figure 2F, Figure 2I, Figure 2J, Figure 2K, Figure 2L, Figure 2M, Figure 3A, Figure 3B, Figure 3C, Figure 3D, Figure 3E, Figure 3F, Figure 3G, Figure 3H, Figure 3I, Figure 3J, Figure 3K …]
